# Supplementary material for: Role of LRP1 and ERK and cAMP Signaling Pathways in Lactoferrin-Induced Lipolysis in Mature Rat Adipocytes
Source: PLoS One. 2015 Oct 27;10(10):e0141378. doi: 10.1371/journal.pone.0141378 (PMC4623961; doi:10.1371/journal.pone.0141378)
Supplement: S1 Table — Details include function, charge, m/z, mass error (ppm), score, sequence, modifications, accession number, description, gene name, and p-value (ANOVA). (XLSX) [file pone.0141378.s001.xlsx]

## Sheet: Sheet1
S1 Table: Peptides used for quantitation of the proteins listed in Table 1
Function	Charge	m/z	Mass error (ppm)	Score	Sequence	Modifications	Accession number	Description	Gene name	Anova (p)
cAMP signaling pathway
	2	481.775	1.84697	43.7	LSNVFAGVR		P15304	Hormone-sensitive lipase	Lipe	0.337735
	2	426.235	0.870734	41.25	DTSLFLR		P15304	Hormone-sensitive lipase	Lipe	0.678669
	2	553.844	-0.603786	57.48	LILTPPAAPLT		P15304	Hormone-sensitive lipase	Lipe	0.0066553
	3	725.963	-0.651568	42.52	CVSAYSGTETEDHFDSDQK	[1] Carbamidomethyl (C)	P15304	Hormone-sensitive lipase	Lipe	0.905227
	2	856.452	-0.31742	33.15	TPLPATETLRPTDSGR		P15304	Hormone-sensitive lipase	Lipe	0.323552
	3	372.186	0.413997	26.22	AAFPDGFHPR		P15304	Hormone-sensitive lipase	Lipe	0.570242
	2	557.775	-0.756897	50.19	AAFPDGFHPR		P15304	Hormone-sensitive lipase	Lipe	0.0621484
	3	802.027	-0.630155	65.23	SGNSQEEAETRDDISPMDGIPR		P15304	Hormone-sensitive lipase	Lipe	0.102266
	2	559.823	-3.74284	34.52	RLSNVFAGVR		P15304	Hormone-sensitive lipase	Lipe	0.686863
	2	629.795	-0.66786	43.41	HCELLGSTGER	[2] Carbamidomethyl (C)	P15304	Hormone-sensitive lipase	Lipe	0.413698
	2	606.371	-1.43005	36.36	LKDLGQPVTLK		P15304	Hormone-sensitive lipase	Lipe	0.024591
	3	471.595	0.875284	28.92	IIQNLDVHFWK		P15304	Hormone-sensitive lipase	Lipe	0.208794
	3	705.381	-2.67001	26.9	SVSEAALAQPEGLLGTDSLKK		P15304	Hormone-sensitive lipase	Lipe	0.627734
	2	392.227	-1.46595	28.22	SLVHTAR		P15304	Hormone-sensitive lipase	Lipe	0.00369707
	2	543.807	-2.28955	57.79	ALGVMGLVQR	[N-term] Carbamyl (N-term)	P15304	Hormone-sensitive lipase	Lipe	0.446165
	2	993.524	0.736969	52.51	SVSEAALAQPEGLLGTDSLK		P15304	Hormone-sensitive lipase	Lipe	0.922215
	3	633.004	-1.71224	31.15	VVEDLPHGFLSLAALCR	[16] Carbamidomethyl (C)	P15304	Hormone-sensitive lipase	Lipe	0.137886
	2	836.944	0.701551	60.69	NPFMSPLLAPDVMLK		P15304	Hormone-sensitive lipase	Lipe	0.238493
	2	701.382	-0.484352	112.65	LASGGADLALGSIEK		P43884	Perilipin-1	Plin1	0.112057
	2	659.845	-1.35314	40.49	NSISVPIASTSDK		P43884	Perilipin-1	Plin1	0.0492402
	2	791.388	-0.521429	77.67	LSTQFTAANELACR	[13] Carbamidomethyl (C)	P43884	Perilipin-1	Plin1	0.00179634
	2	733.422	-0.358116	50.48	ILHLTPAQAVSSTK		P43884	Perilipin-1	Plin1	0.0481028
	3	489.282	-4.23114	35.88	ILHLTPAQAVSSTK		P43884	Perilipin-1	Plin1	0.0494075
	3	681.696	-1.02183	35.98	VVEYLLPPDKVESAPSSGR		P43884	Perilipin-1	Plin1	0.443635
	2	1022.04	0.0306528	86.89	VVEYLLPPDKVESAPSSGR		P43884	Perilipin-1	Plin1	0.455616
	2	470.74	-0.704968	49.68	GLDHLEEK		P43884	Perilipin-1	Plin1	0.0200761
	2	844.409	-0.0984462	73.07	EAHPLVASVCNAYEK	[10] Carbamidomethyl (C)	P43884	Perilipin-1	Plin1	0.0258288
	2	609.35	-2.62371	48.34	RVSTLANTLSR		P43884	Perilipin-1	Plin1	0.0234593
	2	578.323	-2.05421	30.54	IPALQYPPEK		P43884	Perilipin-1	Plin1	0.485974
	3	579.96	-2.11896	30.93	RLSTQFTAANELACR	[14] Carbamidomethyl (C)	P43884	Perilipin-1	Plin1	0.159376
	2	869.438	-1.31095	44.57	RLSTQFTAANELACR	[14] Carbamidomethyl (C)	P43884	Perilipin-1	Plin1	0.0260842
	2	563.262	-0.606861	71.7	ETAEYAANTR		P43884	Perilipin-1	Plin1	0.000994245
	2	997.513	0.0451485	99.55	GPTLLDGDLPEQENVLQR		P43884	Perilipin-1	Plin1	0.310068
	2	932.968	-0.162985	67.43	VLQLPVVSGTCECFQK	[11] Carbamidomethyl (C)|[13] Carbamidomethyl (C)	P43884	Perilipin-1	Plin1	0.538927
	2	837.949	-0.217454	101.42	VLGATLAGCELALGMAK	[9] Carbamidomethyl (C)	P43884	Perilipin-1	Plin1	0.540167
	3	558.968	-0.972858	45.81	VLGATLAGCELALGMAK	[9] Carbamidomethyl (C)	P43884	Perilipin-1	Plin1	0.525727
	3	660.69	-0.258778	57.41	GVTDNVVDTVVHYVPLPR		P43884	Perilipin-1	Plin1	0.256499
	2	990.532	0.446585	94.39	GVTDNVVDTVVHYVPLPR		P43884	Perilipin-1	Plin1	0.313883
	2	936.476	0.621857	89.7	GVQGASNLAAWSMEPVVR		P43884	Perilipin-1	Plin1	0.355162
	3	742.746	-0.672225	52.24	TLQNTISAVTWAPAAVLGTVGR		P43884	Perilipin-1	Plin1	0.611446
	2	694.917	-2.64147	56.66	ILQAVNFPFLVK		P27791	cAMP-dependent protein kinase catalytic subunit alpha	Prkaca	0.252307
	2	471.75	-0.0345394	27.76	GTFDIYVK		P12369	cAMP-dependent protein kinase type II-beta regulatory subunit	Prkar2b	0.387682
	2	702.331	-0.522896	113.16	TWGDAGAAAGGGTPSK		P12369	cAMP-dependent protein kinase type II-beta regulatory subunit	Prkar2b	0.829235
	2	670.31	-0.177653	56.2	CLAMDVQAFER	[1] Carbamidomethyl (C)	P12369	cAMP-dependent protein kinase type II-beta regulatory subunit	Prkar2b	0.108162
	2	513.289	-2.82663	63.84	AASAHAIGTVK		P12369	cAMP-dependent protein kinase type II-beta regulatory subunit	Prkar2b	0.00176653
	3	765.003	-2.00057	45.79	EGEHVIDQGDDGDNFYVIDR		P12369	cAMP-dependent protein kinase type II-beta regulatory subunit	Prkar2b	0.482212
	2	850.952	-0.364108	79.37	AATITATSPGALWGLDR		P12369	cAMP-dependent protein kinase type II-beta regulatory subunit	Prkar2b	0.430484
	3	804.999	-0.214974	66.94	RASVCAEAYNPDEEEDDAESR	[5] Carbamidomethyl (C)	P12369	cAMP-dependent protein kinase type II-beta regulatory subunit	Prkar2b	0.0507405
	3	529.937	-0.618968	29.29	GKSDIEENGAVEIAR		P12369	cAMP-dependent protein kinase type II-beta regulatory subunit	Prkar2b	0.0723564
	2	930.473	0.283686	48.84	LTVADALEPVQFEDGQK		P09456	cAMP-dependent protein kinase type I-alpha regulatory subunit	Prkar1a	0.573776
	2	866.947	-0.0441395	84.93	AATIVATSDGSLWGLDR		P12368	cAMP-dependent protein kinase type II-alpha regulatory subunit	Prkar2a	0.68264
ERK signaling pathway
	3	570.652	-1.36575	26.51	FRHENIIGINDIIR		P63086	Mitogen-activated protein kinase 1	Mapk1	0.659201
	2	394.231	-2.68104	31.04	ALDLLDK		P63086	Mitogen-activated protein kinase 1	Mapk1	0.0582547
	2	818.473	4.86215	30.64	GTAGVVPVVPGEVEVVK		P21708	Mitogen-activated protein kinase 3	Mapk3	0.21264
	2	783.36	-2.39286	58.71	ISPFEHQTYCQR	[10] Carbamidomethyl (C)	P21708	Mitogen-activated protein kinase 3	Mapk3	0.835344
	2	449.273	-0.731617	33.45	IPEQILGK		Q01986	Dual specificity mitogen-activated protein kinase kinase 1	Map2k1	0.139355
	2	553.321	-1.74439	26.01	RLEAFLTQK		Q01986	Dual specificity mitogen-activated protein kinase kinase 1	Map2k1	0.2928
	3	477.645	-0.45565	27.66	KLIHLEIKPAIR		Q01986	Dual specificity mitogen-activated protein kinase kinase 1	Map2k1	0.0234036
	2	641.356	-4.13064	26.34	VSHKPSGLVMAR		Q01986	Dual specificity mitogen-activated protein kinase kinase 1	Map2k1	0.929487
	2	522.307	-1.8948	35.17	VVLIGDSGVGK		O35509	Ras-related protein Rab-11B	Rab11b	0.535162
	2	645.377	-0.401225	85.67	GAVGALLVYDIAK		O35509	Ras-related protein Rab-11B	Rab11b	0.139577
	3	430.587	-0.335796	31.08	GAVGALLVYDIAK		O35509	Ras-related protein Rab-11B	Rab11b	0.0802586
	2	490.738	0.899763	34.95	NEFNLESK		O35509	Ras-related protein Rab-11B	Rab11b	0.13036
	2	782.852	3.91038	26.68	GTRDDEYDYLFK	[N-term] Carbamyl (N-term)	O35509	Ras-related protein Rab-11B	Rab11b	0.375312
	2	511.286	-1.97553	39.42	NILTEIYR		O35509	Ras-related protein Rab-11B	Rab11b	0.11333
	3	542.615	0.203827	47.19	DHADSNIVIMLVGNK		O35509	Ras-related protein Rab-11B	Rab11b	0.0776966
	3	829.422	-0.486061	75.58	KTPVKEPNSENVDISSGGGVTGWK		P35281	Ras-related protein Rab-10	Rab10	0.240492
	2	412.711	-0.55398	30.02	SFENISK		P35281	Ras-related protein Rab-10	Rab10	0.0200908
	2	693.318	-0.376128	45.74	NIEEHASSDVER		P70550	Ras-related protein Rab-8B	Rab8b	0.366344
	2	786.388	-1.0722	95.9	SSTNVEEAFFTLAR		P70550	Ras-related protein Rab-8B	Rab8b	0.417859
	2	464.241	-0.430957	28.41	VFFDLMR		P36860	Ras-related protein Ral-B	Ralb	0.839453
	2	542.298	-2.28903	33.2	RQVPVEEAR		P36860	Ras-related protein Ral-B	Ralb	0.157542
	2	551.29	-0.135785	39.89	ICTVDGIPAR	[2] Carbamidomethyl (C)	D3Z8L7	Ras-related protein R-Ras	Rras	0.18449
	2	522.778	-2.66737	28.93	ICTVDGIPAR		D3Z8L7	Ras-related protein R-Ras	Rras	0.363162
Lipid metabolism
	2	422.238	1.50026	44.59	LVGNDVAR		Q06000	Lipoprotein lipase	Lpl	0.00107185
	2	389.247	-0.726183	27.73	LVAALYK		Q06000	Lipoprotein lipase	Lpl	0.12772
	3	483.909	-0.292543	38.95	AQQHYPVSAGYTK		Q06000	Lipoprotein lipase	Lpl	0.00110231
	2	725.36	0.230929	56.23	AQQHYPVSAGYTK		Q06000	Lipoprotein lipase	Lpl	0.00534115
TCA cycle
	2	612.371	-0.891812	68.78	IVPNILLEQGK		Q8VHF5	Citrate synthase	Cs	0.0225213
	2	584.334	-1.80365	53.56	VVPGYGHAVLR		Q8VHF5	Citrate synthase	Cs	0.962789
	2	417.758	1.49028	28.28	LVAQLYK		Q8VHF5	Citrate synthase	Cs	0.521122
	2	532.268	1.8389	45.86	EGSSIGAIDSK		Q8VHF5	Citrate synthase	Cs	0.0042965
	2	669.825	-0.553543	54.86	DYIWNTLNSGR		Q8VHF5	Citrate synthase	Cs	0.519468
	2	881.942	-5.00291	82.92	GLVYETSVLDPDEGIR		Q8VHF5	Citrate synthase	Cs	0.334578
	2	447.228	1.22069	41.85	AYAEGINR		Q8VHF5	Citrate synthase	Cs	<0.001
	2	506.805	-0.563878	37.07	DILSNLIPK		Q8VHF5	Citrate synthase	Cs	0.147377
	3	371.536	0.0820274	34.7	HLPKDPMFK		Q8VHF5	Citrate synthase	Cs	0.851527
	2	804.418	0.447933	69.22	LRDYIWNTLNSGR		Q8VHF5	Citrate synthase	Cs	0.180557
	2	687.863	-2.42815	58.19	EVGKDVSDEKLR		Q8VHF5	Citrate synthase	Cs	0.638136
	2	439.261	-0.454644	38.17	LVAQLYK	[N-term] Carbamyl (N-term)	Q8VHF5	Citrate synthase	Cs	0.0304366
	2	633.874	-0.450932	38.77	IVPNILLEQGK	[N-term] Carbamyl (N-term)	Q8VHF5	Citrate synthase	Cs	0.0168969
	3	442.934	-0.480392	26.1	ALGVLAQLIWSR		Q8VHF5	Citrate synthase	Cs	0.0416242
	2	663.848	-0.534978	63.83	GTPLDTEVPLER		P52873	Pyruvate carboxylase	Pc	0.467834
	2	550.808	-1.87752	48.38	FIGPSPEVVR		P52873	Pyruvate carboxylase	Pc	0.599061
	3	521.307	-0.375326	31.43	IEGRPGASLPPLNLK		P52873	Pyruvate carboxylase	Pc	0.088411
	2	781.456	-0.905662	60.23	IEGRPGASLPPLNLK		P52873	Pyruvate carboxylase	Pc	0.582992
	2	704.818	0.261722	70.27	ADFAQACQDAGVR	[7] Carbamidomethyl (C)	P52873	Pyruvate carboxylase	Pc	0.881894
	2	774.369	-1.37822	108.33	AEAEAQAEELSFPR		P52873	Pyruvate carboxylase	Pc	0.983671
	3	516.584	1.9342	83.79	AEAEAQAEELSFPR		P52873	Pyruvate carboxylase	Pc	0.470796
	2	582.793	-0.414652	32.06	HYFIEVNSR		P52873	Pyruvate carboxylase	Pc	0.211426
	2	479.769	-1.70083	38.9	ALAVSDLNR		P52873	Pyruvate carboxylase	Pc	0.343789
	2	682.34	-0.976708	81.35	IAEEFEVELER		P52873	Pyruvate carboxylase	Pc	0.942494
	2	401.745	-0.0538343	25.5	LFLQGPK		P52873	Pyruvate carboxylase	Pc	0.878394
	3	589.944	-0.886681	37.93	VVHSYEELEENYTR		P52873	Pyruvate carboxylase	Pc	0.345561
	2	884.412	-1.41313	85.13	VVHSYEELEENYTR		P52873	Pyruvate carboxylase	Pc	0.0902804
	2	593.313	-2.60588	50.03	SSTAPVASPNVR		P52873	Pyruvate carboxylase	Pc	0.176422
	2	556.295	-1.89346	45.49	DAHQSLLATR		P52873	Pyruvate carboxylase	Pc	0.61987
	2	460.237	1.0776	41.44	ACTELGIR	[2] Carbamidomethyl (C)	P52873	Pyruvate carboxylase	Pc	0.596489
	2	506.782	-3.86591	61.45	AGTHILCIK	[7] Carbamidomethyl (C)	P52873	Pyruvate carboxylase	Pc	0.00803042
	3	515.933	-0.757154	39.29	NHQGLLLMDTTFR		P52873	Pyruvate carboxylase	Pc	0.221406
	3	574.601	-0.987305	28.29	TVAVYSEQDTGQMHR		P52873	Pyruvate carboxylase	Pc	0.94747
	2	829.963	-2.47485	68.18	VVEIAPATHLDPQLR		P52873	Pyruvate carboxylase	Pc	0.857058
	2	585.773	-0.69457	28.72	FLYECPWR	[5] Carbamidomethyl (C)	P52873	Pyruvate carboxylase	Pc	0.18492
	2	431.706	-0.217932	33.51	EGPEGFAR		P52873	Pyruvate carboxylase	Pc	0.192604
	2	632.337	-1.24176	64.36	QKADEAYLIGR		P52873	Pyruvate carboxylase	Pc	0.643088
	3	421.895	1.03554	33.12	QKADEAYLIGR		P52873	Pyruvate carboxylase	Pc	0.107808
	2	724.832	0.979788	72.19	GLYAAFDCTATMK	[8] Carbamidomethyl (C)	P52873	Pyruvate carboxylase	Pc	0.592801
	2	478.255	-0.0901945	33.84	GQIGAPMPGK		P52873	Pyruvate carboxylase	Pc	0.745067
	3	616.296	1.32963	39.5	ENGVDAVHPGYGFLSER		P52873	Pyruvate carboxylase	Pc	0.376708
	2	923.94	0.309418	50.6	ENGVDAVHPGYGFLSER		P52873	Pyruvate carboxylase	Pc	0.484073
	2	884.941	-0.538959	90.74	QVGYENAGTVEFLVDK		P52873	Pyruvate carboxylase	Pc	0.579509
	3	590.297	0.592091	24.4	QVGYENAGTVEFLVDK		P52873	Pyruvate carboxylase	Pc	0.460534
	2	914.947	-0.0851389	98.17	GANAVGYTNYPDNVVFK		P52873	Pyruvate carboxylase	Pc	0.280881
	2	675.859	-4.88307	74.78	QVFFELNGQLR		P52873	Pyruvate carboxylase	Pc	0.170221
	2	827.907	-0.224204	73.43	DFTATFGPLDSLNTR		P52873	Pyruvate carboxylase	Pc	0.477933
	2	782.905	-0.659058	102.56	AYVEANQMLGDLIK		P52873	Pyruvate carboxylase	Pc	0.707583
	3	522.271	-2.67996	28.58	AYVEANQMLGDLIK		P52873	Pyruvate carboxylase	Pc	0.749197
	3	392.248	-0.259636	26.94	RLEYKPIKK		P52873	Pyruvate carboxylase	Pc	0.219969
	2	484.221	4.26759	53.34	ENGMDVFR		P52873	Pyruvate carboxylase	Pc	0.221427
	2	407.747	-2.14233	30.55	RLQELR		P52873	Pyruvate carboxylase	Pc	0.324881
	3	782.409	-0.697365	66.64	LDNASAFQGAVISPHYDSLLVK		P52873	Pyruvate carboxylase	Pc	0.694981
	2	403.696	2.38327	73.61	SGEGMGIR		P52873	Pyruvate carboxylase	Pc	0.00126666
	3	729.408	-2.95038	40.17	LLHYLGHVMVNGPTTPIPVK		P52873	Pyruvate carboxylase	Pc	0.249125
	2	761.337	1.55994	96.34	VFDYSEYWEGAR		P52873	Pyruvate carboxylase	Pc	0.712747
	3	583.31	0.469733	49.56	IVGDLAQFMVQNGLSR		P52873	Pyruvate carboxylase	Pc	0.416182
	2	874.458	-4.3917	93.64	IVGDLAQFMVQNGLSR		P52873	Pyruvate carboxylase	Pc	0.185473
	3	765.434	-1.4232	40.72	VSPSPVDPIVPVVPIGPPPAGFR		P52873	Pyruvate carboxylase	Pc	0.0341846
	2	1147.65	0.482328	30.28	VSPSPVDPIVPVVPIGPPPAGFR		P52873	Pyruvate carboxylase	Pc	0.0046302
	3	678.689	-0.286695	48.34	DMAGLLKPAACTMLVSSLR	[11] Carbamidomethyl (C)	P52873	Pyruvate carboxylase	Pc	0.0783944
	2	1017.53	1.34939	33.75	DMAGLLKPAACTMLVSSLR	[11] Carbamidomethyl (C)	P52873	Pyruvate carboxylase	Pc	0.00430009
	3	482.601	0.802958	44.44	VIAHGKDHPTAATK		P52873	Pyruvate carboxylase	Pc	0.59991
	2	723.397	0.562841	86.53	VIAHGKDHPTAATK		P52873	Pyruvate carboxylase	Pc	0.731395
	2	423.249	2.4422	23.32	LFLQGPK	[N-term] Carbamyl (N-term)	P52873	Pyruvate carboxylase	Pc	0.237313
	2	792.452	-0.142252	49.2	ELIPNIPFQMLLR		P52873	Pyruvate carboxylase	Pc	0.82264
	3	894.092	0.27945	35.44	HGEEVTPEDVLSAAMYPDVFAQFK		P52873	Pyruvate carboxylase	Pc	0.443788
	2	869.396	-1.26136	84.47	TVAVYSEQDTGQMHR	[13] Oxidation (M)	P52873	Pyruvate carboxylase	Pc	0.127573
	3	816.089	-0.953981	66.27	SVVEFLQGYIGIPHGGFPEPFR		P52873	Pyruvate carboxylase	Pc	0.863497
